# Supplementary material for: Revisiting doxycycline in pregnancy and early childhood – time to rebuild its reputation?
Source: Expert Opin Drug Saf. 2016 Jan 25;15(3):367–82. doi: 10.1517/14740338.2016.1133584 (PMC4898140; doi:10.1517/14740338.2016.1133584)
Supplement: supplementary_files.zip [file ieds_a_1133584_sm9366.zip]

Archive with 3 entries (2 files):
- supplementary files/
- supplementary files/S1_Doxy_PRISMA_checklist_R1.doc
- supplementary files/S2_Doxy_PRISMA_protocol_R1.docx
